# Supplementary material for: Review of Collars, Harnesses, and Head Collars for Walking Dogs
Source: Animals (Basel). 2025 Jul 22;15(15):2162. doi: 10.3390/ani15152162 (PMC12345489; doi:10.3390/ani15152162)
Supplement: Supplementary file 1 [file animals-15-02162-s001.zip]

Archive with 1 entries (1 files):
- animals-3767813-supplementary.pdf
